# Supplementary material for: New Cytotoxic Anthraquinone Derivatives from a Deep-Sea-Derived Aspergillus sp. SCSIO 41331
Source: Mar Drugs. 2026 Jun 15;24(6):214. doi: 10.3390/md24060214 (PMC13301339; doi:10.3390/md24060214)
Supplement: Supplementary file 1 [file marinedrugs-24-00214-s001.zip]

Archive with 1 entries (1 files):
- marinedrugs-4311240-supplementary.pdf
